# Supplementary material for: ATRA-Induced Cellular Differentiation and CD38 Expression Inhibits Acquisition of BCR-ABL Mutations for CML Acquired Resistance
Source: PLoS Genet. 2014 Jun 26;10(6):e1004414. doi: 10.1371/journal.pgen.1004414 (PMC4072521; doi:10.1371/journal.pgen.1004414)
Supplement: Table S1 — List of significant microarray probe sets. (XLS) [file pgen.1004414.s007.xls]

## Sheet: 245 Significant Probesets
Column #	Transcript ID	gene_assignment	Gene Symbol	RefSeq	p-value(Type)	p-value(KMP3 vs. KP7)	Ratio(KMP3 vs. KP7)	Fold-Change(KMP3 vs. KP7)	Fold-Change(KMP3 vs. KP7) (Description)	F(Type)	SS(Type)	SS(Error)	F(Error)
33037	8179731	BC091497 // HLA-B // major histocompatibility complex, class I, B // 6p21.3 // 3106 ///	HLA-B	BC091497	3.48542e-05	3.48542e-05	0.620624	-1.61128	KMP3 down vs KP7	411.573	0.710445	0.00690467	1
32911	8178498	NM_005514 // HLA-B // major histocompatibility complex, class I, B // 6p21.3 // 3106 //	HLA-B	NM_005514	0.000160468	0.000160468	0.618086	-1.6179	KMP3 down vs KP7	190.037	0.722704	0.0152118	1
32581	8175696	NM_000808 // GABRA3 // gamma-aminobutyric acid (GABA) A receptor, alpha 3 // Xq28 // 25	GABRA3	NM_000808	0.00879914	0.00879914	1.58394	1.58394	KMP3 up vs KP7	22.8134	0.66039	0.11579	1
32495	8175177	NM_018388 // MBNL3 // muscleblind-like 3 (Drosophila) // Xq26.2 // 55796 /// NM_133486	MBNL3	NM_018388	0.0008393	0.0008393	0.444004	-2.25223	KMP3 down vs KP7	81.2273	2.05811	0.10135	1
32329	8173745	NM_006639 // CYSLTR1 // cysteinyl leukotriene receptor 1 // Xq13.2-q21.1 // 10800 /// E	CYSLTR1	NM_006639	0.00190166	0.00190166	1.5605	1.5605	KMP3 up vs KP7	52.8525	0.618269	0.046792	1
31845	8169389	NM_002578 // PAK3 // p21 protein (Cdc42/Rac)-activated kinase 3 // Xq23 // 5063 /// NM_	PAK3	NM_002578	3.76257e-05	3.76257e-05	2.28608	2.28608	KMP3 up vs KP7	396	2.13443	0.0215599	1
31029	8161774	NM_017662 // TRPM6 // transient receptor potential cation channel, subfamily M, member	TRPM6	NM_017662	0.000290817	0.000290817	0.609347	-1.6411	KMP3 down vs KP7	140.309	0.766119	0.0218408	1
30862	8160441	NM_058197 // CDKN2A // cyclin-dependent kinase inhibitor 2A (melanoma, p16, inhibits CD	CDKN2A	NM_058197	0.0152543	0.0152543	0.55069	-1.8159	KMP3 down vs KP7	16.5445	1.11118	0.268651	1
30817	8160024	NM_000170 // GLDC // glycine dehydrogenase (decarboxylating) // 9p22 // 2731 /// ENST00	GLDC	NM_000170	0.00484398	0.00484398	0.534466	-1.87103	KMP3 down vs KP7	31.8858	1.22536	0.153719	1
30120	8152976	NM_144649 // TMEM71 // transmembrane protein 71 // 8q24.22 // 137835 /// NM_001145153 /	TMEM71	NM_144649	0.0121779	0.0121779	0.622519	-1.60638	KMP3 down vs KP7	18.9036	0.701396	0.148415	1
30059	8152314	NM_178565 // RSPO2 // R-spondin 2 homolog (Xenopus laevis) // 8q23.1 // 340419 /// ENST	RSPO2	NM_178565	2.38533e-05	2.38533e-05	1.57911	1.57911	KMP3 up vs KP7	498.204	0.651634	0.00523187	1
29772	8150002	NM_172366 // FBXO16 // F-box protein 16 // 8p21.1 // 157574 /// ENST00000380254 // FBXO	FBXO16	NM_172366	0.000765861	0.000765861	0.507832	-1.96916	KMP3 down vs KP7	85.1879	1.43349	0.0673094	1
29720	8149485	NM_004686 // MTMR7 // myotubularin related protein 7 // 8p22 // 9108 /// ENST0000018017	MTMR7	NM_004686	6.12497e-05	6.12497e-05	1.50796	1.50796	KMP3 up vs KP7	309.654	0.52676	0.00680448	1
29504	8147830	NM_030788 // TM7SF4 // transmembrane 7 superfamily member 4 // 8q23 // 81501 /// ENST00	TM7SF4	NM_030788	8.49638e-05	8.49638e-05	0.63277	-1.58035	KMP3 down vs KP7	262.411	0.653887	0.00996738	1
29453	8147351	NM_017697 // ESRP1 // epithelial splicing regulatory protein 1 // 8q22.1 // 54845 /// N	ESRP1	NM_017697	9.87786e-05	9.87786e-05	0.383906	-2.6048	KMP3 down vs KP7	243.129	2.86147	0.0470774	1
29439	8147172	NM_003909 // CPNE3 // copine III // 8q21.3 // 8895 /// ENST00000198765 // CPNE3 // copi	CPNE3	NM_003909	0.00088595	0.00088595	1.5827	1.5827	KMP3 up vs KP7	78.9715	0.65814	0.0333355	1
29421	8146986	NM_004133 // HNF4G // hepatocyte nuclear factor 4, gamma // 8q21.11 // 3174 /// ENST000	HNF4G	NM_004133	0.00737401	0.00737401	0.64935	-1.54	KMP3 down vs KP7	25.2223	0.582064	0.0923095	1
29390	8146717	NM_013257 // SGK3 // serum/glucocorticoid regulated kinase family, member 3 // 8q12 //	SGK3	NM_013257	0.00124892	0.00124892	0.460958	-2.16939	KMP3 down vs KP7	65.991	1.87251	0.113501	1
29262	8145622	---		---	3.59571e-05	3.59571e-05	0.600082	-1.66644	KMP3 down vs KP7	405.161	0.81424	0.00803868	1
29261	8145611	NM_017412 // FZD3 // frizzled homolog 3 (Drosophila) // 8p21 // 7976 /// ENST0000024009	FZD3	NM_017412	2.0277e-06	2.0277e-06	0.174431	-5.73294	KMP3 down vs KP7	1716.85	9.52012	0.0221805	1
29245	8145365	NM_024940 // DOCK5 // dedicator of cytokinesis 5 // 8p21.2 // 80005 /// ENST00000276440	DOCK5	NM_024940	8.61571e-05	8.61571e-05	0.650935	-1.53625	KMP3 down vs KP7	260.564	0.575511	0.00883484	1
29068	8143766	NM_001164458 // ACTR3C // ARP3 actin-related protein 3 homolog C (yeast) // 7q36.1 // 6	ACTR3C	NM_001164458	0.0107301	0.0107301	0.544836	-1.83542	KMP3 down vs KP7	20.351	1.15134	0.226297	1
28785	8140971	NM_152703 // SAMD9L // sterile alpha motif domain containing 9-like // 7q21.2 // 219285	SAMD9L	NM_152703	0.000766671	0.000766671	0.578044	-1.72997	KMP3 down vs KP7	85.1411	0.937928	0.0440646	1
28784	8140967	NM_017654 // SAMD9 // sterile alpha motif domain containing 9 // 7q21.2 // 54809 /// NM	SAMD9	NM_017654	0.00183069	0.00183069	0.613254	-1.63065	KMP3 down vs KP7	53.9307	0.746476	0.0553656	1
28612	8139500	NM_022748 // TNS3 // tensin 3 // 7p12.3 // 64759 /// ENST00000398879 // TNS3 // tensin	TNS3	NM_022748	0.00251098	0.00251098	0.63669	-1.57062	KMP3 down vs KP7	45.5667	0.63636	0.0558617	1
28565	8139107	NM_001003799 // TARP // TCR gamma alternate reading frame protein // 7p15-p14 // 445347	TARP	NM_001003799	0.00501728	0.00501728	2.0837	2.0837	KMP3 up vs KP7	31.2731	1.68269	0.215225	1
28459	8138202	NM_004968 // ICA1 // islet cell autoantigen 1, 69kDa // 7p22 // 3382 /// NM_022307 // I	ICA1	NM_004968	0.00242463	0.00242463	0.506108	-1.97586	KMP3 down vs KP7	46.4294	1.44791	0.124741	1
28150	8135268	NM_001417 // EIF4B // eukaryotic translation initiation factor 4B // 12q13.13 // 1975 /	EIF4B	NM_001417	0.000484518	0.000484518	0.62092	-1.61051	KMP3 down vs KP7	107.955	0.709028	0.0262712	1
28050	8134098	NM_012395 // CDK14 // cyclin-dependent kinase 14 // 7q21-q22 // 5218 /// ENST0000026574	CDK14	NM_012395	0.000998603	0.000998603	1.65169	1.65169	KMP3 up vs KP7	74.1914	0.786137	0.0423842	1
28026	8133860	NM_002069 // GNAI1 // guanine nucleotide binding protein (G protein), alpha inhibiting	GNAI1	NM_002069	2.88532e-05	2.88532e-05	1.64354	1.64354	KMP3 up vs KP7	452.683	0.770719	0.00681023	1
27873	8132803	NR_003595 // CDC14C // CDC14 cell division cycle 14 homolog C (S. cerevisiae) // 7p12.3	CDC14C	NR_003595	0.00874745	0.00874745	0.630627	-1.58572	KMP3 down vs KP7	22.8903	0.66362	0.115965	1
27811	8132167	NM_194300 // CCDC129 // coiled-coil domain containing 129 // 7p14.3 // 223075 /// ENST0	CCDC129	NM_194300	0.00270802	0.00270802	0.608471	-1.64346	KMP3 down vs KP7	43.7555	0.770572	0.0704434	1
27130	8124911	NM_005514 // HLA-B // major histocompatibility complex, class I, B // 6p21.3 // 3106 //	HLA-B	NM_005514	0.000263893	0.000263893	0.604909	-1.65314	KMP3 down vs KP7	147.458	0.788896	0.0213998	1
27037	8124307	NR_002174 // CMAH // cytidine monophosphate-N-acetylneuraminic acid hydroxylase (CMP-N-	CMAH	NR_002174	0.00022098	0.00022098	1.56811	1.56811	KMP3 up vs KP7	161.45	0.631854	0.0156545	1
27024	8124166	NM_001080480 // MBOAT1 // membrane bound O-acyltransferase domain containing 1 // 6p22.	MBOAT1	NM_001080480	7.54284e-05	7.54284e-05	0.140072	-7.13916	KMP3 down vs KP7	278.708	12.0623	0.173117	1
26911	8123080	NM_001009991 // SYTL3 // synaptotagmin-like 3 // 6q25.3 // 94120 /// ENST00000360448 //	SYTL3	NM_001009991	0.0337821	0.0337821	1.56233	1.56233	KMP3 up vs KP7	10.0637	0.621518	0.247033	1
26905	8122986	NM_016224 // SNX9 // sorting nexin 9 // 6q25.1-q26 // 51429 /// ENST00000392185 // SNX9	SNX9	NM_016224	0.00132034	0.00132034	0.665578	-1.50245	KMP3 down vs KP7	64.0907	0.517418	0.0322928	1
26890	8122860	NM_025107 // MYCT1 // myc target 1 // 6q25.2 // 80177 /// ENST00000367245 // MYCT1 // m	MYCT1	NM_025107	0.000333442	0.000333442	0.581526	-1.71961	KMP3 down vs KP7	130.815	0.917484	0.0280544	1
26789	8121825	NM_152553 // RNF217 // ring finger protein 217 // 6q22.31 // 154214 /// ENST00000359704	RNF217	NM_152553	6.66618e-05	6.66618e-05	0.320926	-3.11598	KMP3 down vs KP7	296.68	4.03286	0.0543731	1
26746	8121515	NM_018593 // SLC16A10 // solute carrier family 16, member 10 (aromatic amino acid trans	SLC16A10	NM_018593	0.00699551	0.00699551	1.61746	1.61746	KMP3 up vs KP7	25.983	0.721899	0.111134	1
26717	8121277	NM_001624 // AIM1 // absent in melanoma 1 // 6q21 // 202 /// ENST00000369066 // AIM1 //	AIM1	NM_001624	8.4105e-06	8.4105e-06	3.66643	3.66643	KMP3 up vs KP7	841.294	5.26994	0.0250563	1
26372	8117712	ENST00000377171 // OR2J1 // olfactory receptor, family 2, subfamily J, member 1 // 6p22	OR2J1	ENST00000377171	0.0405429	0.0405429	0.563339	-1.77513	KMP3 down vs KP7	8.90948	1.02819	0.461615	1
26348	8117594	NM_003521 // HIST1H2BM // histone cluster 1, H2bm // 6p22.1 // 8342 /// ENST00000359465	HIST1H2BM	NM_003521	0.000215759	0.000215759	0.605844	-1.65059	KMP3 down vs KP7	163.431	0.784055	0.0191898	1
25927	8113761	NM_020747 // ZNF608 // zinc finger protein 608 // 5q23.2 // 57507 /// ENST00000306315 /	ZNF608	NM_020747	0.00386313	0.00386313	1.52484	1.52484	KMP3 up vs KP7	36.0985	0.55569	0.0615747	1
25806	8112855	---		---	0.00103405	0.00103405	1.73317	1.73317	KMP3 up vs KP7	72.8514	0.944259	0.0518457	1
25697	8111941	NM_001098272 // HMGCS1 // 3-hydroxy-3-methylglutaryl-CoA synthase 1 (soluble) // 5p14-p	HMGCS1	NM_001098272	0.0116368	0.0116368	1.74221	1.74221	KMP3 up vs KP7	19.4128	0.962213	0.198264	1
25681	8111772	NM_001343 // DAB2 // disabled homolog 2, mitogen-responsive phosphoprotein (Drosophila)	DAB2	NM_001343	1.33424e-07	1.33424e-07	0.319433	-3.13055	KMP3 down vs KP7	6702.59	4.06603	0.00242654	1
25677	8111677	NM_002310 // LIFR // leukemia inhibitory factor receptor alpha // 5p13-p12 // 3977 ///	LIFR	NM_002310	0.00152995	0.00152995	1.55057	1.55057	KMP3 up vs KP7	59.3037	0.600656	0.0405139	1
25153	8106354	NM_006633 // IQGAP2 // IQ motif containing GTPase activating protein 2 // 5q13.3 // 107	IQGAP2	NM_006633	0.00441292	0.00441292	0.610432	-1.63818	KMP3 down vs KP7	33.5635	0.760625	0.090649	1
24979	8104607	---		---	0.012396	0.012396	1.55857	1.55857	KMP3 up vs KP7	18.7078	0.614823	0.131458	1
24978	8104601	NM_006317 // BASP1 // brain abundant, membrane attached signal protein 1 // 5p15.1 // 1	BASP1	NM_006317	4.86453e-05	4.86453e-05	1.54285	1.54285	KMP3 up vs KP7	347.87	0.587068	0.00675043	1
24933	8104124	NM_001005217 // FRG2 // FSHD region gene 2 // 4q35 // 448831 /// NM_001080998 // FRG2B	FRG2	NM_001005217	0.00034191	0.00034191	1.59143	1.59143	KMP3 up vs KP7	129.144	0.673997	0.0208759	1
24930	8104117	---		---	0.0140222	0.0140222	0.591269	-1.69128	KMP3 down vs KP7	17.3955	0.862102	0.198235	1
24927	8104079	NM_005245 // FAT1 // FAT tumor suppressor homolog 1 (Drosophila) // 4q35 // 2195 /// EN	FAT1	NM_005245	0.0012708	0.0012708	0.488305	-2.0479	KMP3 down vs KP7	65.3916	1.60419	0.0981281	1
24888	8103769	NM_000860 // HPGD // hydroxyprostaglandin dehydrogenase 15-(NAD) // 4q34-q35 // 3248 //	HPGD	NM_000860	0.000262953	0.000262953	0.623649	-1.60347	KMP3 down vs KP7	147.728	0.69604	0.0188466	1
24746	8102619	NM_001154 // ANXA5 // annexin A5 // 4q26-q28|4q27 // 308 /// ENST00000296511 // ANXA5 /	ANXA5	NM_001154	0.0294481	0.0294481	0.590407	-1.69375	KMP3 down vs KP7	11.0056	0.866898	0.315075	1
24729	8102450	NM_022569 // NDST4 // N-deacetylase/N-sulfotransferase (heparan glucosaminyl) 4 // 4q26	NDST4	NM_022569	0.00347854	0.00347854	0.471639	-2.12026	KMP3 down vs KP7	38.2189	1.76338	0.184556	1
24707	8102232	NM_016269 // LEF1 // lymphoid enhancer-binding factor 1 // 4q23-q25 // 51176 /// NM_001	LEF1	NM_016269	0.00125349	0.00125349	0.616564	-1.62189	KMP3 down vs KP7	65.8646	0.73013	0.0443413	1
24651	8101673	---		---	0.0414423	0.0414423	1.6105	1.6105	KMP3 up vs KP7	8.77773	0.709009	0.323094	1
24632	8101429	NM_016619 // PLAC8 // placenta-specific 8 // 4q21.22 // 51316 /// NM_001130716 // PLAC8	PLAC8	NM_016619	0.00309078	0.00309078	1.59475	1.59475	KMP3 up vs KP7	40.7459	0.680064	0.0667615	1
24571	8100827	NM_144646 // IGJ // immunoglobulin J polypeptide, linker protein for immunoglobulin alp	IGJ	NM_144646	6.18283e-06	6.18283e-06	7.02554	7.02554	KMP3 up vs KP7	981.771	11.8662	0.0483459	1
24536	8100541	NM_001553 // IGFBP7 // insulin-like growth factor binding protein 7 // 4q12 // 3490 ///	IGFBP7	NM_001553	0.00302848	0.00302848	0.529039	-1.89022	KMP3 down vs KP7	41.1966	1.26561	0.122885	1
24460	8099841	NM_006068 // TLR6 // toll-like receptor 6 // 4p14 // 10333 /// ENST00000381950 // TLR6	TLR6	NM_006068	0.000226527	0.000226527	0.593167	-1.68587	KMP3 down vs KP7	159.42	0.851619	0.0213679	1
24445	8099721	NM_015187 // SEL1L3 // sel-1 suppressor of lin-12-like 3 (C. elegans) // 4p15.2 // 2323	SEL1L3	NM_015187	0.000346476	0.000346476	0.359607	-2.78081	KMP3 down vs KP7	128.268	3.26568	0.101839	1
24282	8098195	NM_006745 // SC4MOL // sterol-C4-methyl oxidase-like // 4q32-q34 // 6307 /// NM_0010173	SC4MOL	NM_006745	0.00865225	0.00865225	1.61188	1.61188	KMP3 up vs KP7	23.0338	0.711551	0.123567	1
24078	8096335	NM_017912 // HERC6 // hect domain and RLD 6 // 4q22.1 // 55008 /// NM_001165136 // HERC	HERC6	NM_017912	0.000861937	0.000861937	0.613533	-1.6299	KMP3 down vs KP7	80.1098	0.745086	0.0372032	1
23971	8095343	NM_012108 // STAP1 // signal transducing adaptor family member 1 // 4q13.2 // 26228 ///	STAP1	NM_012108	0.0487774	0.0487774	1.51308	1.51308	KMP3 up vs KP7	7.84384	0.535481	0.273071	1
23852	8094240	NM_001775 // CD38 // CD38 molecule // 4p15 // 952 /// ENST00000226279 // CD38 // CD38 m	CD38	NM_001775	3.69651e-05	3.69651e-05	2.62687	2.62687	KMP3 up vs KP7	399.553	2.91212	0.0291538	1
23533	8091101	---		---	0.0173353	0.0173353	1.78893	1.78893	KMP3 up vs KP7	15.3193	1.05612	0.275761	1
23393	8089596	NM_001164496 // WDR52 // WD repeat domain 52 // 3q13.2 // 55779 /// ENST00000393845 //	WDR52	NM_001164496	0.00190577	0.00190577	0.507278	-1.9713	KMP3 down vs KP7	52.792	1.4381	0.108964	1
23336	8089015	NM_000313 // PROS1 // protein S (alpha) // 3q11.2 // 5627 /// ENST00000394236 // PROS1	PROS1	NM_000313	0.000733591	0.000733591	0.517303	-1.9331	KMP3 down vs KP7	87.1135	1.35637	0.0622805	1
23335	8089013	---		---	0.000410029	0.000410029	0.608948	-1.64218	KMP3 down vs KP7	117.641	0.768142	0.0261182	1
23334	8089011	NM_000313 // PROS1 // protein S (alpha) // 3q11.2 // 5627 /// ENST00000394236 // PROS1	PROS1	NM_000313	0.00208008	0.00208008	0.552372	-1.81037	KMP3 down vs KP7	50.3901	1.09985	0.0873064	1
22843	8083749	NM_139245 // PPM1L // protein phosphatase, Mg2+/Mn2+ dependent, 1L // 3q26.1 // 151742	PPM1L	NM_139245	0.00174684	0.00174684	1.58439	1.58439	KMP3 up vs KP7	55.2882	0.661198	0.0478365	1
22778	8083146	NM_001172312 // PLS1 // plastin 1 // 3q23 // 5357 /// NM_001145319 // PLS1 // plastin 1	PLS1	NM_001172312	0.000411744	0.000411744	0.641459	-1.55895	KMP3 down vs KP7	117.389	0.615498	0.020973	1
22550	8080994	NM_001124759 // FRG2C // FSHD region gene 2 family, member C // 3p12.3 // 100288801 ///	FRG2C	NM_001124759	0.0149529	0.0149529	1.9418	1.9418	KMP3 up vs KP7	16.7429	1.37492	0.328476	1
22397	8079131	NM_001129908 // FAM198A // family with sequence similarity 198, member A // 3p22.1 // 7	FAM198A	NM_001129908	0.000609717	0.000609717	0.613345	-1.63041	KMP3 down vs KP7	95.8752	0.746025	0.0311248	1
21921	8074309	ENST00000342888 // LOC729461 // hypothetical LOC729461 // 22q11.21 // 729461 /// AK1295	LOC729461	ENST00000342888	0.00634359	0.00634359	1.60679	1.60679	KMP3 up vs KP7	27.4495	0.702151	0.102319	1
21781	8072817	NM_152243 // CDC42EP1 // CDC42 effector protein (Rho GTPase binding) 1 // 22q13.1 // 11	CDC42EP1	NM_152243	0.0108975	0.0108975	0.611687	-1.63482	KMP3 down vs KP7	20.169	0.75431	0.149598	1
21630	8071375	ENST00000342888 // LOC729461 // hypothetical LOC729461 // 22q11.21 // 729461 /// ENST00	LOC729461	ENST00000342888	0.00269874	0.00269874	1.6063	1.6063	KMP3 up vs KP7	43.8364	0.701253	0.0639882	1
21358	8068697	NM_002463 // MX2 // myxovirus (influenza virus) resistance 2 (mouse) // 21q22.3 // 4600	MX2	NM_002463	6.0412e-07	6.0412e-07	0.431724	-2.31629	KMP3 down vs KP7	3148.14	2.20275	0.0027988	1
20964	8065194	---		---	0.0466282	0.0466282	0.584525	-1.71079	KMP3 down vs KP7	8.09436	0.900154	0.44483	1
20920	8064790	NM_014737 // RASSF2 // Ras association (RalGDS/AF-6) domain family member 2 // 20p13 //	RASSF2	NM_014737	0.00410342	0.00410342	0.605302	-1.65207	KMP3 down vs KP7	34.928	0.786858	0.0901121	1
20542	8060850	NM_001200 // BMP2 // bone morphogenetic protein 2 // 20p12 // 650 /// ENST00000378827 /	BMP2	NM_001200	0.000582337	0.000582337	0.651452	-1.53503	KMP3 down vs KP7	98.1802	0.573385	0.0233605	1
20419	8059650	NM_080424 // SP110 // SP110 nuclear body protein // 2q37.1 // 3431 /// NM_004509 // SP1	SP110	NM_080424	0.0115738	0.0115738	0.637414	-1.56884	KMP3 down vs KP7	19.4744	0.633159	0.13005	1
20403	8059413	NM_014689 // DOCK10 // dedicator of cytokinesis 10 // 2q36.2 // 55619 /// ENST000002583	DOCK10	NM_014689	0.000182102	0.000182102	1.58315	1.58315	KMP3 up vs KP7	178.189	0.658957	0.0147923	1
20276	8058063	NM_144629 // RFTN2 // raftlin family member 2 // 2q33.1 // 130132 /// ENST00000295049 /	RFTN2	NM_144629	0.000799136	0.000799136	0.536709	-1.86321	KMP3 down vs KP7	83.3258	1.20903	0.0580389	1
20273	8057990	NM_001195144 // ANKRD44 // ankyrin repeat domain 44 // 2q33.1 // 91526 /// NM_153697 //	ANKRD44	NM_001195144	0.00989081	0.00989081	0.567837	-1.76107	KMP3 down vs KP7	21.3323	0.99989	0.187488	1
20149	8056102	NM_014880 // CD302 // CD302 molecule // 2q24.2 // 9936 /// ENST00000259053 // CD302 //	CD302	NM_014880	0.00032737	0.00032737	0.314546	-3.17919	KMP3 down vs KP7	132.054	4.17663	0.126513	1
20137	8055980	NM_004288 // CYTIP // cytohesin 1 interacting protein // 2q11.2 // 9595 /// ENST0000026	CYTIP	NM_004288	0.00143708	0.00143708	2.3169	2.3169	KMP3 up vs KP7	61.2951	2.20413	0.143837	1
20076	8055350	NM_030923 // TMEM163 // transmembrane protein 163 // 2q21.3 // 81615 /// ENST0000028192	TMEM163	NM_030923	0.00266907	0.00266907	0.601223	-1.66328	KMP3 down vs KP7	44.0976	0.808197	0.0733098	1
19856	8053427	---		---	0.0476195	0.0476195	0.591746	-1.68991	KMP3 down vs KP7	7.9767	0.859458	0.430984	1
19819	8053073	NM_133478 // SLC4A5 // solute carrier family 4, sodium bicarbonate cotransporter, membe	SLC4A5	NM_133478	0.0186493	0.0186493	0.662747	-1.50887	KMP3 down vs KP7	14.6539	0.528309	0.144209	1
19789	8052826	NR_003705 // SNORA36C // small nucleolar RNA, H/ACA box 36C (retrotransposed) // 2p14 /	SNORA36C	NR_003705	0.00628864	0.00628864	1.51381	1.51381	KMP3 up vs KP7	27.5835	0.53674	0.0778349	1
19787	8052798	NM_014911 // AAK1 // AP2 associated kinase 1 // 2p14 // 22848	AAK1	NM_014911	0.000694044	0.000694044	1.5993	1.5993	KMP3 up vs KP7	89.6542	0.688384	0.0307129	1
19281	8047272	NM_015535 // SPATS2L // spermatogenesis associated, serine-rich 2-like // 2q33.1 // 260	SPATS2L	NM_015535	0.00262712	0.00262712	1.55224	1.55224	KMP3 up vs KP7	44.4745	0.603594	0.0542867	1
19124	8045587	NM_001616 // ACVR2A // activin A receptor, type IIA // 2q22.3 // 92 /// ENST00000241416	ACVR2A	NM_001616	0.00147094	0.00147094	1.67236	1.67236	KMP3 up vs KP7	60.5473	0.825589	0.0545417	1
18833	8043197	NM_003761 // VAMP8 // vesicle-associated membrane protein 8 (endobrevin) // 2p12-p11.2	VAMP8	NM_003761	0.00148457	0.00148457	0.640654	-1.5609	KMP3 down vs KP7	60.2534	0.618983	0.041092	1
18795	8042942	NM_000189 // HK2 // hexokinase 2 // 2p13 // 3099 /// ENST00000290573 // HK2 // hexokina	HK2	NM_000189	0.000108467	0.000108467	0.569779	-1.75507	KMP3 down vs KP7	231.864	0.987862	0.0170421	1
18747	8042439	NM_032208 // ANTXR1 // anthrax toxin receptor 1 // 2p13.1 // 84168 /// NM_053034 // ANT	ANTXR1	NM_032208	0.000194519	0.000194519	0.413366	-2.41917	KMP3 down vs KP7	172.3	2.43656	0.0565657	1
18648	8041447	NM_016441 // CRIM1 // cysteine rich transmembrane BMP regulator 1 (chordin-like) // 2p2	CRIM1	NM_016441	0.000947251	0.000947251	1.71933	1.71933	KMP3 up vs KP7	76.2645	0.91693	0.0480921	1
18407	8039096	NM_144687 // NLRP12 // NLR family, pyrin domain containing 12 // 19q13.42 // 91662 ///	NLRP12	NM_144687	0.00767107	0.00767107	0.611008	-1.63664	KMP3 down vs KP7	24.6652	0.757723	0.122881	1
18367	8038861	NM_001245 // SIGLEC6 // sialic acid binding Ig-like lectin 6 // 19q13.3 // 946 /// NM_1	SIGLEC6	NM_001245	0.000266281	0.000266281	0.612543	-1.63254	KMP3 down vs KP7	146.781	0.750023	0.0204393	1
18186	8037079	NM_152296 // ATP1A3 // ATPase, Na+/K+ transporting, alpha 3 polypeptide // 19q13.31 //	ATP1A3	NM_152296	0.000215449	0.000215449	1.65891	1.65891	KMP3 up vs KP7	163.551	0.799863	0.0195624	1
17990	8035351	NM_000215 // JAK3 // Janus kinase 3 // 19p13.1 // 3718 /// ENST00000458235 // JAK3 // J	JAK3	NM_000215	3.99233e-05	3.99233e-05	0.639265	-1.5643	KMP3 down vs KP7	384.339	0.625034	0.00650502	1
17908	8034420	NM_000528 // MAN2B1 // mannosidase, alpha, class 2B, member 1 // 19cen-q13.1 // 4125 //	MAN2B1	NM_000528	0.0012426	0.0012426	0.55141	-1.81353	KMP3 down vs KP7	66.1668	1.10631	0.0668803	1
17863	8033987	NM_002162 // ICAM3 // intercellular adhesion molecule 3 // 19p13.3-p13.2 // 3385 /// EN	ICAM3	NM_002162	0.000523981	0.000523981	0.588476	-1.6993	KMP3 down vs KP7	103.683	0.877709	0.0338613	1
17080	8026122	NM_005053 // RAD23A // RAD23 homolog A (S. cerevisiae) // 19p13.2 // 5886 /// ENST00000	RAD23A	NM_005053	0.00124523	0.00124523	0.615183	-1.62553	KMP3 down vs KP7	66.0934	0.736917	0.0445985	1
17063	8025978	NM_001012753 // ZNF763 // zinc finger protein 763 // 19p13.2 // 284390 /// ENST00000343	ZNF763	NM_001012753	0.00460803	0.00460803	0.618472	-1.61689	KMP3 down vs KP7	32.775	0.720831	0.0879733	1
16851	8023708	---		---	0.0359305	0.0359305	1.59248	1.59248	KMP3 up vs KP7	9.66162	0.675916	0.279835	1
16849	8023696	NM_006919 // SERPINB3 // serpin peptidase inhibitor, clade B (ovalbumin), member 3 // 1	SERPINB3	NM_006919	0.0269792	0.0269792	0.608934	-1.64221	KMP3 down vs KP7	11.6413	0.768214	0.26396	1
16840	8023598	NM_173557 // RNF152 // ring finger protein 152 // 18q21.33 // 220441 /// ENST0000031282	RNF152	NM_173557	0.00521821	0.00521821	1.57441	1.57441	KMP3 up vs KP7	30.6013	0.64317	0.0840709	1
16825	8023462	---		---	0.0330931	0.0330931	0.638629	-1.56585	KMP3 down vs KP7	10.2009	0.627816	0.24618	1
16575	8021169	NM_006033 // LIPG // lipase, endothelial // 18q21.1 // 9388 /// ENST00000261292 // LIPG	LIPG	NM_006033	7.86913e-05	7.86913e-05	2.15261	2.15261	KMP3 up vs KP7	272.799	1.83514	0.0269083	1
15895	8014257	ENST00000361112 // SLFN12L // schlafen family member 12-like // 17q12 // 342615 /// AK1	SLFN12L	ENST00000361112	0.00254703	0.00254703	1.53825	1.53825	KMP3 up vs KP7	45.2198	0.578997	0.0512163	1
15894	8014248	NM_144682 // SLFN13 // schlafen family member 13 // 17q12 // 146857 /// ENST00000285013	SLFN13	NM_144682	0.000953057	0.000953057	1.64633	1.64633	KMP3 up vs KP7	76.0218	0.775981	0.0408294	1
15749	8012953	NM_006470 // TRIM16 // tripartite motif-containing 16 // 17p11.2 // 10626 /// ENST00000	TRIM16	NM_006470	0.000411784	0.000411784	1.73247	1.73247	KMP3 up vs KP7	117.383	0.942862	0.0321294	1
15488	8009759	---		---	0.0176359	0.0176359	1.59536	1.59536	KMP3 up vs KP7	15.1606	0.681179	0.179724	1
15155	8006433	NM_002982 // CCL2 // chemokine (C-C motif) ligand 2 // 17q11.2-q12 // 6347 /// ENST0000	CCL2	NM_002982	0.00252268	0.00252268	1.97066	1.97066	KMP3 up vs KP7	45.4534	1.43671	0.126434	1
15116	8006005	NM_016518 // PIPOX // pipecolic acid oxidase // 17q11.2 // 51268 /// ENST00000323372 //	PIPOX	NM_016518	7.37875e-05	7.37875e-05	1.65782	1.65782	KMP3 up vs KP7	281.827	0.797784	0.011323	1
15040	8005475	NM_001037330 // TRIM16L // tripartite motif-containing 16-like // 17p11.2 // 147166 ///	TRIM16L	NM_001037330	1.21878e-05	1.21878e-05	1.89826	1.89826	KMP3 up vs KP7	698.304	1.28255	0.00734664	1
14133	7995907	NM_000078 // CETP // cholesteryl ester transfer protein, plasma // 16q21 // 1071 /// EN	CETP	NM_000078	0.00125999	0.00125999	0.659527	-1.51624	KMP3 down vs KP7	65.6859	0.540892	0.0329381	1
14018	7994769	NM_001193333 // CORO1A // coronin, actin binding protein, 1A // 16p11.2 // 11151 /// NM	CORO1A	NM_001193333	1.21553e-06	1.21553e-06	0.635357	-1.57392	KMP3 down vs KP7	2218.41	0.642281	0.00115809	1
13965	7994131	NM_002738 // PRKCB // protein kinase C, beta // 16p11.2 // 5579 /// NM_212535 // PRKCB	PRKCB	NM_002738	0.000144418	0.000144418	0.633317	-1.57899	KMP3 down vs KP7	200.499	0.65142	0.012996	1
13723	7991562	---		---	0.021231	0.021231	0.635974	-1.57239	KMP3 down vs KP7	13.5317	0.639534	0.189047	1
13472	7988876	NM_018728 // MYO5C // myosin VC // 15q21 // 55930 /// ENST00000261839 // MYO5C // myosi	MYO5C	NM_018728	0.00375301	0.00375301	0.529238	-1.88951	KMP3 down vs KP7	36.6722	1.26412	0.137883	1
13185	7985493	NM_023003 // TM6SF1 // transmembrane 6 superfamily member 1 // 15q24-q26 // 53346 /// N	TM6SF1	NM_023003	0.00153505	0.00153505	0.391045	-2.55725	KMP3 down vs KP7	59.1996	2.75238	0.185973	1
12907	7982597	NM_003246 // THBS1 // thrombospondin 1 // 15q15 // 7057 /// ENST00000260356 // THBS1 //	THBS1	NM_003246	0.00540134	0.00540134	2.30381	2.30381	KMP3 up vs KP7	30.022	2.1745	0.28972	1
12709	7981427	NM_001823 // CKB // creatine kinase, brain // 14q32 // 1152 /// ENST00000348956 // CKB	CKB	NM_001823	5.3832e-05	5.3832e-05	0.645847	-1.54836	KMP3 down vs KP7	330.522	0.596743	0.00722182	1
12620	7980537	NM_033104 // STON2 // stonin 2 // 14q31.1 // 85439 /// ENST00000267540 // STON2 // ston	STON2	NM_033104	0.000583503	0.000583503	0.638094	-1.56717	KMP3 down vs KP7	98.0788	0.630167	0.0257004	1
12505	7979473	NM_016029 // DHRS7 // dehydrogenase/reductase (SDR family) member 7 // 14q23.1 // 51635	DHRS7	NM_016029	0.00216416	0.00216416	0.644263	-1.55216	KMP3 down vs KP7	49.3369	0.603464	0.048926	1
12278	7977161	NM_153046 // TDRD9 // tudor domain containing 9 // 14q32.33 // 122402 /// ENST000004098	TDRD9	NM_153046	0.000849817	0.000849817	0.549527	-1.81975	KMP3 down vs KP7	80.7026	1.11906	0.055466	1
12196	7976443	NM_001130080 // IFI27 // interferon, alpha-inducible protein 27 // 14q32 // 3429 /// NM	IFI27	NM_001130080	0.00398286	0.00398286	0.544571	-1.83631	KMP3 down vs KP7	35.502	1.15319	0.129929	1
12058	7974902	NM_020663 // RHOJ // ras homolog gene family, member J // 14q23.2 // 57381 /// ENST0000	RHOJ	NM_020663	0.00239134	0.00239134	0.596382	-1.67678	KMP3 down vs KP7	46.7742	0.834086	0.0713287	1
12004	7974341	NM_053064 // GNG2 // guanine nucleotide binding protein (G protein), gamma 2 // 14q21 /	GNG2	NM_053064	5.71439e-05	5.71439e-05	2.08488	2.08488	KMP3 up vs KP7	320.703	1.68529	0.0210199	1
11633	7971150	NM_005780 // LHFP // lipoma HMGIC fusion partner // 13q12 // 10186 /// AF098807 // LHFP	LHFP	NM_005780	0.00494221	0.00494221	0.664343	-1.50525	KMP3 down vs KP7	31.5346	0.522151	0.0662322	1
11414	7969050	NM_020377 // CYSLTR2 // cysteinyl leukotriene receptor 2 // 13q14.2 // 57105 /// ENST00	CYSLTR2	NM_020377	0.0125589	0.0125589	1.56945	1.56945	KMP3 up vs KP7	18.5649	0.634249	0.136656	1
11373	7968637	NM_003914 // CCNA1 // cyclin A1 // 13q12.3-q13 // 8900 /// NM_001111045 // CCNA1 // cyc	CCNA1	NM_003914	0.000383639	0.000383639	1.56496	1.56496	KMP3 up vs KP7	121.732	0.626221	0.020577	1
11086	7965423	NM_001731 // BTG1 // B-cell translocation gene 1, anti-proliferative // 12q22 // 694 //	BTG1	NM_001731	0.00334606	0.00334606	1.56298	1.56298	KMP3 up vs KP7	39.0327	0.622676	0.0638108	1
11077	7965335	NM_001946 // DUSP6 // dual specificity phosphatase 6 // 12q22-q23 // 1848 /// NM_022652	DUSP6	NM_001946	0.00040589	0.00040589	1.9929	1.9929	KMP3 up vs KP7	118.256	1.48464	0.0502178	1
10942	7963851	NM_001098815 // KIAA0748 // KIAA0748 // 12q13.2 // 9840 /// AB018291 // KIAA0748 // KIA	KIAA0748	NM_001098815	5.82445e-05	5.82445e-05	0.653429	-1.53039	KMP3 down vs KP7	317.627	0.565306	0.00711911	1
10915	7963575	NM_001417 // EIF4B // eukaryotic translation initiation factor 4B // 12q13.13 // 1975 /	EIF4B	NM_001417	1.46873e-05	1.46873e-05	0.638038	-1.5673	KMP3 down vs KP7	635.821	0.630411	0.00396597	1
10667	7960947	NM_000014 // A2M // alpha-2-macroglobulin // 12p13.31 // 2 /// ENST00000318602 // A2M /	A2M	NM_000014	0.000763675	0.000763675	0.437466	-2.28589	KMP3 down vs KP7	85.3145	2.134	0.100053	1
10472	7958895	NM_006187 // OAS3 // 2'-5'-oligoadenylate synthetase 3, 100kDa // 12q24.2 // 4940 /// E	OAS3	NM_006187	6.21838e-05	6.21838e-05	0.585194	-1.70884	KMP3 down vs KP7	307.295	0.896325	0.0116673	1
10174	7955646	NM_001417 // EIF4B // eukaryotic translation initiation factor 4B // 12q13.13 // 1975 /	EIF4B	NM_001417	1.05319e-05	1.05319e-05	0.606652	-1.64839	KMP3 down vs KP7	751.453	0.779887	0.00415136	1
10118	7955078	NM_001166686 // PFKM // phosphofructokinase, muscle // 12q13.3 // 5213 /// NM_000289 //	PFKM	NM_001166686	0.00376037	0.00376037	1.83754	1.83754	KMP3 up vs KP7	36.6331	1.15574	0.126196	1
9938	7953291	NM_001769 // CD9 // CD9 molecule // 12p13.3 // 928 /// ENST00000382518 // CD9 // CD9 mo	CD9	NM_001769	2.06131e-05	2.06131e-05	0.541615	-1.84633	KMP3 down vs KP7	536.183	1.17394	0.00875772	1
9928	7953200	NM_001759 // CCND2 // cyclin D2 // 12p13 // 894 /// ENST00000261254 // CCND2 // cyclin	CCND2	NM_001759	3.69901e-06	3.69901e-06	0.457208	-2.18719	KMP3 down vs KP7	1270.27	1.91222	0.00602148	1
8984	7944722	NM_032873 // UBASH3B // ubiquitin associated and SH3 domain containing B // 11q24.1 //	UBASH3B	NM_032873	2.59601e-05	2.59601e-05	1.68625	1.68625	KMP3 up vs KP7	477.422	0.852361	0.00714137	1
8934	7944152	NM_001558 // IL10RA // interleukin 10 receptor, alpha // 11q23 // 3587 /// NR_026691 //	IL10RA	NM_001558	0.004919	0.004919	1.53064	1.53064	KMP3 up vs KP7	31.6166	0.565744	0.0715755	1
8919	7943984	NM_006006 // ZBTB16 // zinc finger and BTB domain containing 16 // 11q23.1 // 7704 ///	ZBTB16	NM_006006	0.00301783	0.00301783	0.563308	-1.77523	KMP3 down vs KP7	41.275	1.02839	0.0996621	1
8665	7941444	NM_001335 // CTSW // cathepsin W // 11q13.1 // 1521 /// ENST00000307886 // CTSW // cath	CTSW	NM_001335	7.24752e-06	7.24752e-06	0.532945	-1.87637	KMP3 down vs KP7	906.541	1.23653	0.00545606	1
8551	7940191	NM_004177 // STX3 // syntaxin 3 // 11q12.1 // 6809 /// NM_001178040 // STX3 // syntaxin	STX3	NM_004177	0.000392752	0.000392752	1.58565	1.58565	KMP3 up vs KP7	120.273	0.663482	0.0220659	1
8375	7938834	NM_182964 // NAV2 // neuron navigator 2 // 11p15.1 // 89797 /// NM_145117 // NAV2 // ne	NAV2	NM_182964	0.00149601	0.00149601	1.58735	1.58735	KMP3 up vs KP7	60.0099	0.666576	0.0444311	1
8338	7938485	NM_014632 // MICAL2 // microtubule associated monoxygenase, calponin and LIM domain con	MICAL2	NM_014632	0.00210692	0.00210692	1.63105	1.63105	KMP3 up vs KP7	50.0471	0.747234	0.0597224	1
8182	7937251	NM_001080998 // FRG2B // FSHD region gene 2 family, member B // 10q26.3 // 441581 /// N	FRG2B	NM_001080998	5.16572e-06	5.16572e-06	1.50314	1.50314	KMP3 up vs KP7	1074.4	0.518583	0.00193069	1
8055	7935780	NM_015490 // SEC31B // SEC31 homolog B (S. cerevisiae) // 10q24.31 // 25956 /// ENST000	SEC31B	NM_015490	0.00106678	0.00106678	1.5391	1.5391	KMP3 up vs KP7	71.674	0.580488	0.032396	1
7841	7933442	NM_001042390 // PTPN20A // protein tyrosine phosphatase, non-receptor type 20A // 10q11	PTPN20A	NM_001042390	0.0319709	0.0319709	0.625777	-1.59801	KMP3 down vs KP7	10.4339	0.686031	0.263001	1
7326	7928107	NM_018649 // H2AFY2 // H2A histone family, member Y2 // 10q22 // 55506 /// ENST00000373	H2AFY2	NM_018649	0.00124194	0.00124194	0.654329	-1.52828	KMP3 down vs KP7	66.1853	0.561655	0.0339444	1
7148	7926368	NM_003380 // VIM // vimentin // 10p13 // 7431 /// ENST00000224237 // VIM // vimentin //	VIM	NM_003380	4.96198e-05	4.96198e-05	1.82828	1.82828	KMP3 up vs KP7	344.404	1.13661	0.0132009	1
6517	7920057	NM_001083965 // TDRKH // tudor and KH domain containing // 1q21 // 11022 /// NM_0010839	TDRKH	NM_001083965	0.000475296	0.000475296	0.598331	-1.67131	KMP3 down vs KP7	109.029	0.823584	0.0302151	1
6320	7918323	NM_002959 // SORT1 // sortilin 1 // 1p13.3|1p21.3-p13.1 // 6272 /// ENST00000256637 //	SORT1	NM_002959	0.00020371	0.00020371	0.350837	-2.85033	KMP3 down vs KP7	168.292	3.42526	0.0814121	1
5922	7914127	NM_002038 // IFI6 // interferon, alpha-inducible protein 6 // 1p35 // 2537 /// NM_02287	IFI6	NM_002038	6.22077e-05	6.22077e-05	0.516131	-1.93749	KMP3 down vs KP7	307.235	1.36572	0.0177807	1
5810	7912706	NM_004431 // EPHA2 // EPH receptor A2 // 1p36 // 1969 /// ENST00000407976 // EPHA2 // E	EPHA2	NM_004431	0.000420171	0.000420171	1.75206	1.75206	KMP3 up vs KP7	116.172	0.981849	0.0338066	1
5635	7911211	---		---	0.00115767	0.00115767	0.579524	-1.72555	KMP3 down vs KP7	68.6704	0.929193	0.0541248	1
5623	7911114	NM_018012 // KIF26B // kinesin family member 26B // 1q44 // 55083 /// ENST00000407071 /	KIF26B	NM_018012	0.00201754	0.00201754	1.52563	1.52563	KMP3 up vs KP7	51.2161	0.557059	0.0435066	1
5582	7910674	---		---	0.00355546	0.00355546	0.489335	-2.04359	KMP3 down vs KP7	37.7674	1.59476	0.168904	1
5519	7910047	NM_001373 // DNAH14 // dynein, axonemal, heavy chain 14 // 1q42.12 // 127602 /// ENST00	DNAH14	NM_001373	0.0321279	0.0321279	0.460792	-2.17018	KMP3 down vs KP7	10.4006	1.87426	0.720831	1
5310	7907572	NM_020318 // PAPPA2 // pappalysin 2 // 1q23-q25 // 60676 /// NM_021936 // PAPPA2 // pap	PAPPA2	NM_020318	0.00140722	0.00140722	0.665454	-1.50273	KMP3 down vs KP7	61.9769	0.517892	0.0334248	1
5269	7907092	NM_003953 // MPZL1 // myelin protein zero-like 1 // 1q24.2 // 9019 /// NM_024569 // MPZ	MPZL1	NM_003953	0.00137888	0.00137888	0.58326	-1.7145	KMP3 down vs KP7	62.6443	0.907435	0.057942	1
5160	7906107	NM_022367 // SEMA4A // sema domain, immunoglobulin domain (Ig), transmembrane domain (T	SEMA4A	NM_022367	0.000407416	0.000407416	0.626465	-1.59626	KMP3 down vs KP7	118.028	0.68282	0.0231409	1
4988	7904726	NM_006472 // TXNIP // thioredoxin interacting protein // 1q21.1 // 10628 /// ENST000003	TXNIP	NM_006472	0.000279454	0.000279454	0.662589	-1.50923	KMP3 down vs KP7	143.2	0.528922	0.0147743	1
4901	7903786	NM_000757 // CSF1 // colony stimulating factor 1 (macrophage) // 1p21-p13 // 1435 /// N	CSF1	NM_000757	0.00204134	0.00204134	0.546215	-1.83078	KMP3 down vs KP7	50.8973	1.14178	0.0897317	1
4850	7903203	NR_033716 // SNX7 // sorting nexin 7 // 1p21.3 // 51375 /// NM_015976 // SNX7 // sortin	SNX7	NR_033716	0.000339188	0.000339188	2.92526	2.92526	KMP3 up vs KP7	129.674	3.59707	0.110957	1
4782	7902541	NM_006820 // IFI44L // interferon-induced protein 44-like // 1p31.1 // 10964 /// ENST00	IFI44L	NM_006820	0.00404286	0.00404286	0.507796	-1.96929	KMP3 down vs KP7	35.2131	1.43378	0.162869	1
4755	7902290	NM_001902 // CTH // cystathionase (cystathionine gamma-lyase) // 1p31.1 // 1491 /// NM_	CTH	NM_001902	8.35099e-05	8.35099e-05	0.337331	-2.96445	KMP3 down vs KP7	264.714	3.68682	0.0557103	1
4742	7902158	NM_152665 // TCTEX1D1 // Tctex1 domain containing 1 // 1p31.3 // 200132 /// ENST0000028	TCTEX1D1	NM_152665	0.000424621	0.000424621	1.76332	1.76332	KMP3 up vs KP7	115.544	1.00441	0.0347714	1
4740	7902104	NM_002600 // PDE4B // phosphodiesterase 4B, cAMP-specific // 1p31 // 5142 /// NM_001037	PDE4B	NM_002600	0.00199575	0.00199575	1.68298	1.68298	KMP3 up vs KP7	51.5129	0.846033	0.0656949	1
4419	7898809	NM_017449 // EPHB2 // EPH receptor B2 // 1p36.1-p35 // 2048 /// NM_004442 // EPHB2 // E	EPHB2	NM_017449	0.00652919	0.00652919	1.91711	1.91711	KMP3 up vs KP7	27.0097	1.3224	0.19584	1
4363	7898355	---		---	0.0356371	0.0356371	0.528948	-1.89054	KMP3 down vs KP7	9.71437	1.26629	0.52141	1
4206	7896728	---		---	0.00463929	0.00463929	2.27608	2.27608	KMP3 up vs KP7	32.6533	2.11186	0.2587	1
4192	7896714	---		---	1.02493e-05	1.02493e-05	2.94155	2.94155	KMP3 up vs KP7	761.788	3.63439	0.0190835	1
4172	7896694	---		---	0.004919	0.004919	1.53064	1.53064	KMP3 up vs KP7	31.6166	0.565744	0.0715755	1
4158	7896680	---		---	0.0130832	0.0130832	0.595047	-1.68054	KMP3 down vs KP7	18.1234	0.841331	0.185689	1
4104	7896626	---		---	0.0310322	0.0310322	1.65034	1.65034	KMP3 up vs KP7	10.6384	0.783588	0.294626	1
4092	7896614	---		---	0.0382184	0.0382184	1.69633	1.69633	KMP3 up vs KP7	9.27143	0.871925	0.376177	1
4056	7896578	---		---	0.0203338	0.0203338	1.67131	1.67131	KMP3 up vs KP7	13.8973	0.82357	0.237044	1
4005	7896524	---		---	0.0180289	0.0180289	1.72236	1.72236	KMP3 up vs KP7	14.959	0.9229	0.246781	1
3944	7896463	---		---	0.0294508	0.0294508	0.428673	-2.33278	KMP3 down vs KP7	11.0049	2.24011	0.814221	1
3785	7896303	---		---	7.48192e-05	7.48192e-05	0.544537	-1.83642	KMP3 down vs KP7	279.854	1.15343	0.0164861	1
3659	7896177	---		---	0.0168336	0.0168336	1.60507	1.60507	KMP3 up vs KP7	15.5938	0.698985	0.179298	1
3486	7896002	---		---	0.0232158	0.0232158	1.81255	1.81255	KMP3 up vs KP7	12.7998	1.1043	0.345098	1
3484	7896000	---		---	0.00332753	0.00332753	0.480345	-2.08184	KMP3 down vs KP7	39.1504	1.6786	0.171502	1
3482	7895998	---		---	0.00369148	0.00369148	0.657679	-1.5205	KMP3 down vs KP7	37.0039	0.548213	0.05926	1
3468	7895984	---		---	0.0485462	0.0485462	2.01546	2.01546	KMP3 up vs KP7	7.86999	1.53352	0.779427	1
3462	7895978	---		---	0.0269547	0.0269547	0.435275	-2.2974	KMP3 down vs KP7	11.6481	2.16001	0.741755	1
3319	7895833	---		---	0.0163606	0.0163606	0.666655	-1.50003	KMP3 down vs KP7	15.864	0.513315	0.129429	1
3081	7895594	---		---	0.0422368	0.0422368	0.611821	-1.63447	KMP3 down vs KP7	8.66488	0.753637	0.347904	1
2974	7895487	---		---	0.0111512	0.0111512	1.6818	1.6818	KMP3 up vs KP7	19.9011	0.843772	0.169593	1
2956	7895469	---		---	0.00500855	0.00500855	2.34112	2.34112	KMP3 up vs KP7	31.3032	2.25903	0.288665	1
2873	7895385	---		---	0.0147585	0.0147585	1.55588	1.55588	KMP3 up vs KP7	16.8741	0.610047	0.144611	1
2866	7895378	---		---	0.0425067	0.0425067	2.02004	2.02004	KMP3 up vs KP7	8.62726	1.54346	0.715621	1
2855	7895367	---		---	0.011788	0.011788	0.546932	-1.82838	KMP3 down vs KP7	19.267	1.13683	0.236016	1
2722	7895234	---		---	0.0475952	0.0475952	0.586632	-1.70465	KMP3 down vs KP7	7.97954	0.888129	0.445203	1
2710	7895222	---		---	0.038358	0.038358	0.642896	-1.55546	KMP3 down vs KP7	9.24875	0.60931	0.263521	1
2682	7895194	---		---	0.0413606	0.0413606	0.606505	-1.64879	KMP3 down vs KP7	8.78952	0.780646	0.355262	1
2642	7895154	---		---	0.0284609	0.0284609	2.28323	2.28323	KMP3 up vs KP7	11.2498	2.12799	0.756632	1
2622	7895134	---		---	0.0301237	0.0301237	0.603783	-1.65622	KMP3 down vs KP7	10.8455	0.794752	0.293119	1
2482	7894993	---		---	0.000690207	0.000690207	2.37059	2.37059	KMP3 up vs KP7	89.9123	2.32597	0.103477	1
2399	7894910	---		---	0.0141434	0.0141434	1.54177	1.54177	KMP3 up vs KP7	17.3069	0.585171	0.135245	1
2228	7894738	---		---	0.0385671	0.0385671	2.85439	2.85439	KMP3 up vs KP7	9.21504	3.43459	1.49086	1
2209	7894718	---		---	0.0426443	0.0426443	1.94987	1.94987	KMP3 up vs KP7	8.60823	1.39214	0.64689	1
2142	7894649	---		---	0.0152591	0.0152591	0.584371	-1.71124	KMP3 down vs KP7	16.5415	0.901037	0.217886	1
2061	7894567	---		---	0.0360027	0.0360027	1.50733	1.50733	KMP3 up vs KP7	9.64873	0.525692	0.217932	1
2058	7894564	---		---	0.0454955	0.0454955	1.68623	1.68623	KMP3 up vs KP7	8.23353	0.852322	0.414074	1
2041	7894547	---		---	0.0442601	0.0442601	1.92101	1.92101	KMP3 up vs KP7	8.39141	1.33067	0.634303	1
1891	7894396	---		---	0.0476969	0.0476969	1.63513	1.63513	KMP3 up vs KP7	7.96766	0.754885	0.378974	1
1853	7894358	---		---	0.0235828	0.0235828	0.478733	-2.08885	KMP3 down vs KP7	12.6747	1.69402	0.534616	1
1830	7894334	---		---	0.0427935	0.0427935	2.21062	2.21062	KMP3 up vs KP7	8.58769	1.96464	0.915097	1
1677	7894180	---		---	0.0375528	0.0375528	1.51154	1.51154	KMP3 up vs KP7	9.38123	0.532852	0.227199	1
1672	7894175	---		---	0.00279989	0.00279989	2.27495	2.27495	KMP3 up vs KP7	42.9772	2.10931	0.196319	1
1669	7894172	---		---	0.01788	0.01788	0.631851	-1.58265	KMP3 down vs KP7	15.0346	0.658051	0.175077	1
1622	7894123	---		---	0.0300604	0.0300604	1.59918	1.59918	KMP3 up vs KP7	10.8602	0.688171	0.253465	1
1619	7894120	---		---	0.0275964	0.0275964	2.37304	2.37304	KMP3 up vs KP7	11.4744	2.33153	0.812776	1
1338	7893837	---		---	0.0291071	0.0291071	0.584505	-1.71085	KMP3 down vs KP7	11.0885	0.900269	0.324757	1
1170	7893668	---		---	0.025474	0.025474	2.70803	2.70803	KMP3 up vs KP7	12.0737	3.0985	1.02653	1
1129	7893627	---		---	0.0329831	0.0329831	1.53367	1.53367	KMP3 up vs KP7	10.2232	0.571008	0.223416	1
1109	7893607	---		---	0.0422263	0.0422263	1.62032	1.62032	KMP3 up vs KP7	8.66634	0.727199	0.335643	1
1064	7893562	---		---	0.0140585	0.0140585	1.67505	1.67505	KMP3 up vs KP7	17.3689	0.830761	0.191322	1
998	7893496	---		---	0.042203	0.042203	0.368732	-2.712	KMP3 down vs KP7	8.6696	3.10762	1.4338	1
994	7893492	---		---	0.0268234	0.0268234	0.241962	-4.13287	KMP3 down vs KP7	11.6844	6.2862	2.152	1
980	7893478	---		---	0.0100386	0.0100386	0.616896	-1.62102	KMP3 down vs KP7	21.1506	0.728507	0.137775	1
959	7893457	---		---	0.0119635	0.0119635	1.81726	1.81726	KMP3 up vs KP7	19.1012	1.11395	0.233274	1
919	7893417	---		---	0.0248965	0.0248965	0.568562	-1.75882	KMP3 down vs KP7	12.2499	0.995382	0.325025	1
826	7893324	---		---	0.0481413	0.0481413	0.588859	-1.6982	KMP3 down vs KP7	7.91623	0.875557	0.442411	1
731	7893229	---		---	0.0253071	0.0253071	1.69602	1.69602	KMP3 up vs KP7	12.124	0.871323	0.287471	1
723	7893221	---		---	0.0218862	0.0218862	0.558505	-1.79049	KMP3 down vs KP7	13.2791	1.0593	0.319089	1
684	7893182	---		---	0.0123636	0.0123636	2.15287	2.15287	KMP3 up vs KP7	18.7365	1.83573	0.391905	1
647	7893145	---		---	0.00733094	0.00733094	0.436091	-2.2931	KMP3 down vs KP7	25.3059	2.15029	0.339887	1
399	7892895	---		---	0.0343444	0.0343444	0.548873	-1.82192	KMP3 down vs KP7	9.95482	1.12352	0.451448	1
396	7892892	---		---	0.00754036	0.00754036	0.405068	-2.46872	KMP3 down vs KP7	24.9063	2.5497	0.409487	1
259	7892755	---		---	0.0351847	0.0351847	0.490101	-2.0404	KMP3 down vs KP7	9.79701	1.5878	0.648279	1
218	7892714	---		---	0.0427537	0.0427537	2.04894	2.04894	KMP3 up vs KP7	8.59316	1.60647	0.74779	1
25	7892518	---		---	0.00669262	0.00669262	1.80189	1.80189	KMP3 up vs KP7	26.6377	1.08251	0.162553	1
10	7892503	---		---	0.00644442	0.00644442	1.84781	1.84781	KMP3 up vs KP7	27.2082	1.177	0.173037	1
