# Supplementary material for: ATRA-Induced Cellular Differentiation and CD38 Expression Inhibits Acquisition of BCR-ABL Mutations for CML Acquired Resistance
Source: PLoS Genet. 2014 Jun 26;10(6):e1004414. doi: 10.1371/journal.pgen.1004414 (PMC4072521; doi:10.1371/journal.pgen.1004414)
Supplement: Table S3 — Coding exon mutations specific in KCL-22M cells. (XLS) [file pgen.1004414.s009.xls]

## Sheet: final_list_new
inDBSNPOrNot	chromosome	position	reference Base	sample Genotype	alleles DBSNP	accession	Symbol	has pseudogene	function GVS	aminoAcids	proteinPosition	cDNAPosition	polyPhen	scorePhastCons	consScoreGERP
dbSNP_125	6	16327918	c	A	A/C	NM_000332	ATXN1	No	missense	GLN,HIS	208/816	624	unknown	0.018	0.046
dbSNP_134	16	2331173	G	A	G/A	NM_001089	ABCA3	Yes	missense	ALA,VAL	1405/1705	4214	benign	0.001	3.78
dbSNP_131	22	37964414	C	A	A/C	NM_152243	CDC42EP1	No	missense	PRO,THR	255/392	763	unknown	0	-0.326
dbSNP_132	13	32914046	G	A	G/A	NM_000059	BRCA2	No	missense	VAL,ILE	1852/3419	5554	benign	0.001	2.45
dbSNP_133	9	133748283	C	T	C/T	NM_005157	ABL1	No	missense	THR,ILE	315/1131	944	probably-damaging	1	6.04
none	11	5323098	T	C	NA	NM_033179	OR51B4	Yes	missense	MET,VAL	27/311	79	benign	0	-0.985
none	6	32011633	C	T	NA	NM_019105	TNXB	Yes	missense	ARG,GLN	3806/4243	11417	benign	0.561	-0.108
dbSNP_134	13	113508684	G	A	G/A	NM_015205	ATP11A	No	missense	ALA,THR	695/1135	2083	benign	0.001	3.04
none	9	130984759	G	A	NA	NM_001005336	DNM1	Yes	missense	VAL,ILE	338/852	1012	possibly-damaging	0.968	6.03
dbSNP_134	19	18375916	C	T	C/T	NM_001145304	KIAA1683	No	missense	VAL,MET	812/1368	2434	possibly-damaging	0.001	1.16
dbSNP_134	11	46419296	C	A	C/T	NM_017749	AMBRA1	No	missense	ALA,SER	1111/1209	3331	unknown	0.045	-0.824
none	17	40263474	C	T	NA	NM_024119	DHX58	No	missense	MET,ILE	70/679	210	benign	0.933	2.11
none	1	145416527	C	G	NA	NM_145277	HFE2	No	missense	ALA,GLY	178/314	533	benign	1	5.44
none	17	37340295	C	T	NA	NM_000723	CACNB1	No	missense	ARG,HIS	296/599	887	probably-damaging	0.995	5.42
none	3	9870706	C	T	NA	NM_001025930	TTLL3,ARPC4-TTLL3	No	missense	PRO,LEU	537/916	1610	probably-damaging	0.617	5.14
dbSNP_134	7	56155351	G	A	G/T	NM_006213	PHKG1	Yes	stop-gained	ARG,stop	68/388	202	unknown	0.995	3.56
dbSNP_134	8	100115204	C	T	C/T	NM_015243	VPS13B	Yes	stop-gained	ARG,stop	146/864	436	unknown	1	1.94
none	12	125591785	G	A	NA	NM_023928	AACS	Yes	missense	ALA,THR	296/673	886	unknown	0.001	3.56
none	3	52014851	G	T	NA	NM_015407	ABHD14A	No	splice-3	none	NA	NA	unknown	1	5.41
none	12	109644540	C	A	NA	NM_001093	ACACB	No	missense	PRO,HIS	980/2459	2939	unknown	0.236	4.27
none	17	61557751	G	A	NA	NM_000789	ACE	Yes	missense	GLU,LYS	237/1307	709	unknown	0.425	0.855
none	20	33508379	T	C	NA	NM_001076552	ACSS2	No	missense	VAL,ALA	350/715	1049	unknown	1	4.09
none	15	79058282	G	A	NA	NM_014272	ADAMTS7	Yes	missense	SER,LEU	1324/1687	3971	unknown	0	-6.64
none	1	26672161	G	A	NA	NM_001039775	AIM1L	No	stop-gained	GLN,stop	330/1662	988	unknown	0	-1.88
none	7	6057490	T	C	NA	NM_006303	AIMP2	Yes	missense	SER,PRO	130/321	388	unknown	0.997	1.93
none	11	67258327	G	A	NA	NM_003977	AIP	No	missense	ALA,THR	286/331	856	unknown	1	4.35
none	2	73716788	T	C	NA	NM_015120	ALMS1	Yes	missense	CYS,ARG	2567/4168	7699	unknown	0.207	0.665
none	11	46419278	G	A	NA	NM_017749	AMBRA1	No	stop-gained	GLN,stop	1117/1209	3349	unknown	1	5.16
none	7	2749301	C	A	NA	NM_133463	AMZ1	No	missense	LEU,MET	267/499	799	unknown	0.973	3.9
none	1	145473587	G	A	NA	NM_001039888	ANKRD34A	No	missense	GLY,ARG	87/497	259	unknown	1	5.13
none	22	29755830	C	T	NA	NM_001127	AP1B1	Yes	missense	VAL,ILE	88/950	262	unknown	0.99	5.26
none	19	1460794	C	T	NA	NM_005883	APC2	No	missense	ARG,CYS	487/2304	1459	unknown	0.976	4.74
none	1	155932855	A	G	NA	NM_001162383	ARHGEF2	No	missense	CYS,ARG	282/987	844	unknown	0.999	4.84
none	1	155932975	C	A	NA	NM_001162383	ARHGEF2	No	splice-3	none	NA	NA	unknown	1	4.84
none	X	62944429	G	A	NA	NM_015185	ARHGEF9	No	missense	PRO,SER	58/517	172	unknown	1	4.68
none	4	77003346	C	T	NA	NM_001130016	ART3	Yes	stop-gained	GLN,stop	147/390	439	unknown	1	6.04
none	19	12856253	G	T	NA	NM_004317	ASNA1	Yes	missense	MET,ILE	124/349	372	unknown	1	4.2
none	2	234172707	G	A	NA	NM_001190266	ATG16L1	No	missense	ALA,THR	45/524	133	unknown	1	5.86
none	19	41938278	G	A	NA	NM_001167867	ATP5SL	No	missense	ALA,VAL	217/264	650	unknown	0.983	4.92
none	17	40647735	G	A	NA	NM_001130020	ATP6V0A1	No	splice-5	none	NA	NA	unknown	1	6.07
none	16	1395048	C	T	NA	NM_001199096	BAIAP3	No	missense	LEU,PHE	594/1117	1780	unknown	1	4.51
none	22	50217593	C	T	NA	NM_014577	BRD1	No	missense	VAL,MET	125/1059	373	unknown	0.801	3.92
none	11	73820197	T	A	NA	NM_015531	C2CD3	No	missense-near-splice	LYS,MET	615/1964	1844	unknown	1	4.18
none	3	43122619	A	G	NA	NM_032806	C3orf39	No	missense	VAL,ALA	102/581	305	unknown	0.5	1.92
none	9	139718031	G	T	NA	NM_001173988	C9orf86	Yes	missense	ARG,LEU	62/731	185	unknown	1	4.21
none	10	32740613	G	A	NA	NM_001026383	CCDC7	Yes	missense	ALA,THR	15/487	43	unknown	0.01	0.347
none	12	124421706	T	G	NA	NM_025140	CCDC92	No	missense	THR,PRO	299/332	895	unknown	0	-3.85
none	11	118179147	G	T	NA	NM_000733	CD3E	No	stop-gained	GLU,stop	26/208	76	unknown	0.008	2.33
none	5	149786766	C	T	NA	NM_001025158	CD74	No	missense	VAL,ILE	83/161	247	unknown	0.15	3.33
none	14	105478230	G	A	NA	NM_017955	CDCA4	Yes	missense	HIS,TYR	13/242	37	unknown	0	-3.42
none	4	184368551	G	A	NA	NM_017632	CDKN2AIP	No	missense	ALA,THR	572/581	1714	unknown	1	5.49
none	17	15341331	A	T	NA	NM_001204477	CDRT4,FAM18B2-CDRT4	No	missense	VAL,ASP	73/153	218	unknown	0	1.42
none	3	48698753	G	A	NA	NM_001407	CELSR3	No	missense	ARG,TRP	439/3313	1315	unknown	1	5.83
none	16	89713720	T	C	NA	NM_002768	CHMP1A	Yes	missense	GLN,ARG	91/197	272	unknown	0.996	5.58
none	2	6990065	G	T	NA	NM_207315	CMPK2	No	stop-gained	CYS,stop	422/450	1266	unknown	0.762	1.88
none	11	66050561	C	T	NA	NM_182553	CNIH2	No	missense	ALA,VAL	85/161	254	unknown	1	5.17
none	19	17091498	T	C	NA	NM_015692	CPAMD8	Yes	splice-3	none	NA	NA	unknown	0.456	2.6
none	6	43006421	C	T	NA	NM_001168370	CUL7	No	missense	VAL,MET	1568/1783	4702	unknown	0.48	3.82
none	19	14521822	C	T	NA	NM_005804	DDX39A	No	missense	ASP,ASN	198/428	592	unknown	1	4.73
none	19	14521869	C	T	NA	NM_005804	DDX39A	No	missense	ARG,LYS	182/428	545	unknown	0.996	3.62
none	4	955819	G	T	NA	NM_001347	DGKQ	No	missense	LEU,MET	756/943	2266	unknown	1	4.38
none	17	27225658	C	T	NA	NM_144683	DHRS13	No	missense	GLY,GLU	312/378	935	unknown	1	4.95
none	5	138764361	C	T	NA	NM_152686	DNAJC18	No	missense	CYS,TYR	80/359	239	unknown	1	5.15
none	2	225729789	C	T	NA	NM_014689	DOCK10	No	missense	VAL,MET	425/2187	1273	unknown	1	4.89
none	10	50594821	C	A	NA	NM_001080520	DRGX	No	missense	MET,ILE	111/269	333	unknown	1	3.63
none	19	39114782	C	A	NA	NM_013234	EIF3K	Yes	missense	THR,ASN	75/219	224	unknown	1	5.01
none	12	53400280	G	T	NA	NM_001417	EIF4B	Yes	missense-near-splice	ALA,SER	5/612	13	unknown	1	5.22
none	19	46119767	G	T	NA	NM_001193268	EML2	No	stop-gained	TYR,stop	688/851	2064	unknown	1	3.57
none	19	46136214	C	T	NA	NM_001193268	EML2	No	missense	VAL,MET	340/851	1018	unknown	0.994	4.97
none	16	67221215	C	T	NA	NM_178516	EXOC3L1	No	missense	ARG,HIS	318/747	953	unknown	1	2.03
none	5	175927116	A	G	NA	NM_014613	FAF2	Yes	missense	GLU,GLY	375/446	1124	unknown	1	5.26
none	5	137681119	G	A	NA	NM_001135647	FAM53C	No	missense	ALA,THR	248/393	742	unknown	1	5.55
none	X	152853825	A	G	NA	NM_001130997	FAM58A	Yes	stop-lost	stop,GLN	229/229	683	unknown	0.987	4.43
none	19	49114070	G	A	NA	NM_017708	FAM83E	No	missense	PRO,LEU	167/479	500	unknown	1	4.74
none	19	8152012	C	T	NA	NM_032447	FBN3	No	missense	VAL,ILE	2235/2810	6703	unknown	0.104	-6.76
none	9	130569512	C	A	NA	NM_001018078	FPGS	No	missense	PRO,THR	126/538	376	unknown	0.626	1.2
none	9	37746173	C	T	NA	NM_014907	FRMPD1	No	missense	PRO,SER	1382/1579	4144	unknown	0.254	3.49
none	12	120572130	C	T	NA	NM_006836	GCN1L1	No	missense	VAL,ILE	2428/2672	7282	unknown	0.984	1.23
none	14	39583543	A	G	NA	NM_001009182	GEMIN2	No	missense	MET,VAL	12/266	34	unknown	0.982	4.32
none	19	38876974	G	A	NA	NM_152657	GGN	No	stop-gained	GLN,stop	310/653	928	unknown	0.823	2.24
none	15	52433443	T	C	NA	NM_006578	GNB5	No	missense	TYR,CYS	132/354	395	unknown	0.985	5.41
none	3	32200523	C	G	NA	NM_015141	GPD1L	No	missense	CYS,TRP	258/352	774	unknown	0.994	-0.834
none	15	40094103	G	A	NA	NM_007223	GPR176	No	missense	ARG,TRP	260/516	778	unknown	1	2.64
none	15	40099366	C	A	NA	NM_007223	GPR176	No	missense	CYS,PHE	89/516	266	unknown	1	4.38
none	16	57690153	C	T	NA	NM_001145770	GPR56	No	stop-gained	GLN,stop	345/688	1033	unknown	0.987	5.49
none	19	549694	G	A	NA	NM_005317	GZMM	No	missense	SER,ASN	226/258	677	unknown	0.956	2.78
none	16	3073495	C	A	NA	NM_001002018	HCFC1R1	No	missense	LYS,ASN	44/139	132	unknown	0.94	0.818
none	18	44641670	A	G	NA	NM_032124	HDHD2	No	missense	TYR,HIS	149/260	445	unknown	1	6.16
none	11	124794771	C	A	NA	NM_152722	HEPACAM	Yes	missense	ASP,TYR	94/417	280	unknown	0.993	5.84
none	6	12120366	G	C	NA	NM_002114	HIVEP1	No	missense	GLY,ALA	113/2719	338	unknown	0.994	5.69
none	19	1080518	C	G	NA	NM_012292	HMHA1	No	missense	ASP,GLU	628/1137	1884	unknown	0	-7.1
none	14	102548090	C	T	NA	NM_001017963	HSP90AA1	Yes	missense	GLU,LYS	842/855	2524	unknown	0.922	4.21
none	11	308307	C	T	NA	NM_006435	IFITM2	No	missense	PRO,SER	39/133	115	unknown	0.001	0.453
none	3	129179738	T	C	NA	NM_052985	IFT122	Yes	missense	PHE,SER	105/1293	314	unknown	0.507	3.73
none	1	185276201	C	T	NA	NM_006469	IVNS1ABP	No	stop-gained	TRP,stop	201/643	602	unknown	1	6.02
none	19	2098441	C	A	NA	NM_001031735	IZUMO4	No	missense	ASN,LYS	176/215	528	unknown	0.015	-8.2
none	3	124374506	G	A	NA	NM_001024660	KALRN	No	missense	VAL,MET	1951/2987	5851	unknown	1	5.42
none	17	7256557	G	T	NA	NM_001002914	KCTD11	No	missense	ARG,LEU	99/233	296	unknown	1	4.35
none	17	4917020	G	A	NA	NM_006612	KIF1C	No	missense	VAL,ILE	522/1104	1564	unknown	0.007	-6.24
none	6	168443278	G	T	NA	NM_030615	KIF25	No	missense	MET,ILE	289/385	867	unknown	0	-8.25
none	19	12995853	G	A	NA	NM_006563	KLF1	No	missense	THR,MET	312/363	935	unknown	0.994	4.8
none	1	201869404	G	C	NA	NM_012134	LMOD1	No	missense	THR,ARG	246/601	737	unknown	0	-3.54
none	1	113636098	T	C	NA	NM_014813	LRIG2	No	missense	TYR,HIS	143/1066	427	unknown	0.614	5.34
none	19	45643503	G	A	NA	NM_019121	LRRC68	No	missense	ASP,ASN	104/692	310	unknown	0.987	4.17
none	9	131670080	C	T	NA	NM_001127244	LRRC8A	No	stop-gained	GLN,stop	213/811	637	unknown	1	5.25
none	12	6499299	G	A	NA	NM_002342	LTBR	No	missense	ALA,THR	275/436	823	unknown	0	1.09
none	19	49218704	C	T	NA	NM_001130915	MAMSTR	No	splice-3	none	NA	NA	unknown	0.613	3.37
none	15	52356770	C	A	NA	NM_002748	MAPK6	Yes	missense	ALA,GLU	580/722	1739	unknown	0.982	5.26
none	11	63672401	A	G	NA	NM_001039469	MARK2	Yes	missense	ASP,GLY	607/789	1820	unknown	1	4.73
none	6	30670561	G	C	NA	NM_014641	MDC1	No	missense	LEU,VAL	1987/2090	5959	unknown	0.921	4.49
none	2	112758789	C	T	NA	NM_006343	MERTK	No	missense	THR,ILE	539/1000	1616	unknown	0.17	3.48
none	2	99256594	T	C	NA	NM_001160154	MGAT4A	No	missense	GLN,ARG	245/424	734	unknown	1	5.64
none	16	3097450	C	T	NA	NM_022468	MMP25	No	missense	PRO,LEU	45/563	134	unknown	0.02	4.99
none	16	3100021	G	A	NA	NM_022468	MMP25	No	missense	VAL,MET	82/563	244	unknown	0.001	-6.28
none	5	71516869	T	C	NA	NM_015084	MRPS27	No	missense	ASP,GLY	371/415	1112	unknown	0.997	6.03
none	3	195501119	G	A	NA	NM_004532	MUC4	Yes	missense	THR,ILE	98/1177	293	unknown	0.017	-2.39
none	17	4446234	G	A	NA	NM_001105538	MYBBP1A	No	missense	PRO,SER	956/1333	2866	unknown	0	-7.08
none	17	48595010	G	T	NA	NM_032133	MYCBPAP	No	missense	GLY,VAL	183/985	548	unknown	1	5.6
none	17	1381918	C	A	NA	NM_001080779	MYO1C	No	missense	ALA,SER	402/1064	1204	unknown	1	5.59
none	5	138724268	G	A	NA	NM_016459	MZB1	No	stop-gained	GLN,stop	62/190	184	unknown	0.986	-0.658
none	4	40104625	C	T	NA	NM_018177	N4BP2	Yes	missense	ALA,VAL	387/1771	1160	unknown	1	6.07
none	12	57114517	A	T	NA	NM_001113203	NACA	Yes	missense	LEU,GLN	266/926	797	unknown	0.092	1.29
none	8	144658859	G	A	NA	NM_145201	NAPRT1	No	missense	PRO,SER	280/539	838	unknown	0.99	4.93
none	1	201762961	G	A	NA	NM_001167738	NAV1	No	missense	MET,ILE	730/1484	2190	unknown	1	4.95
none	10	102286166	T	G	NA	NM_005004	NDUFB8	Yes	missense	TYR,SER	153/187	458	unknown	1	5.69
none	16	69776239	C	T	NA	NM_014062	NOB1	Yes	missense	ARG,LYS	412/413	1235	unknown	1	4.5
none	16	16330800	G	A	NA	NM_001004067	NOMO3	No	missense	ASP,ASN	70/1223	208	unknown	1	3.65
none	7	150704197	G	A	NA	NM_000603	NOS3	No	missense	VAL,MET	649/1204	1945	unknown	1	4.92
none	9	139390984	G	A	NA	NM_017617	NOTCH1	No	stop-gained	GLN,stop	2403/2556	7207	unknown	0.012	1.42
none	18	21140271	A	G	NA	NM_000271	NPC1	Yes	missense	TYR,HIS	269/1279	805	unknown	0.996	5.87
none	20	1445031	T	C	NA	NM_001206736	NSFL1C	Yes	missense	ASP,GLY	49/373	146	unknown	1	5.11
none	4	88362988	G	A	NA	NM_024047	NUDT9	Yes	missense	ALA,THR	151/351	451	unknown	1	5.51
none	X	101093223	T	G	NA	NM_032946	NXF5	Yes	missense	ASN,THR	270/366	809	unknown	0	-2.74
none	1	228404818	G	C	NA	NM_001098623	OBSCN	Yes	missense	VAL,LEU	828/7969	2482	unknown	0.909	4.79
none	1	228511272	G	C	NA	NM_001098623	OBSCN	Yes	missense	GLY,ALA	5206/7969	15617	unknown	0.365	5.41
none	1	203472763	G	A	NA	NM_014359	OPTC	No	missense	ARG,HIS	305/333	914	unknown	1	4.1
none	11	34952990	C	T	NA	NM_001135024	PDHX	No	missense	THR,ILE	52/487	155	unknown	0.909	4.91
none	12	53690052	C	T	NA	NM_002624	PFDN5	Yes	missense	THR,MET	67/155	200	unknown	1	5.32
none	16	633331	G	T	NA	NM_148920	PIGQ	Yes	missense	GLU,ASP	660/761	1980	unknown	0.001	2.1
none	17	1438757	C	T	NA	NM_006224	PITPNA	No	missense	GLY,GLU	171/271	512	unknown	1	5.87
none	16	2159962	C	T	NA	NM_000296	PKD1	Yes	missense	VAL,ILE	1736/4303	5206	unknown	0.016	-0.957
none	3	48457769	C	T	NA	NM_001130082	PLXNB1	No	missense	ASP,ASN	1156/2136	3466	unknown	0.007	-1.32
none	6	43488363	G	T	NA	NM_203290	POLR1C	No	missense-near-splice	GLY,VAL	219/347	656	unknown	1	5.14
none	19	10221049	G	T	NA	NM_001040664	PPAN,PPAN-P2RY11	No	missense	GLY,VAL	291/795	872	unknown	0.392	4.67
none	19	10221681	G	C	NA	NM_001040664	PPAN,PPAN-P2RY11	No	missense	ARG,PRO	421/795	1262	unknown	0	-9.81
none	19	49378019	C	T	NA	NM_014330	PPP1R15A	No	missense	ALA,VAL	510/675	1529	unknown	1	4.43
none	20	62193427	G	A	NA	NM_001037335	PRIC285	No	missense	PRO,LEU	2176/2650	6527	unknown	0.974	4.2
none	2	37481349	G	A	NA	NM_005813	PRKD3	No	stop-gained	GLN,stop	833/891	2497	unknown	1	5.68
none	9	8507301	C	A	NA	NM_001040712	PTPRD	Yes	missense-near-splice	GLU,ASP	556/1503	1668	unknown	1	6.06
none	19	13060190	C	T	NA	NM_005053	RAD23A	No	stop-gained	GLN,stop	261/364	781	unknown	1	5.03
none	18	9513046	G	A	NA	NM_006788	RALBP1	Yes	missense	MET,ILE	1/656	3	unknown	1	5.21
none	X	48433623	G	A	NA	NM_006743	RBM3	Yes	missense	GLU,LYS	19/158	55	unknown	0.999	4.74
none	4	100480315	G	A	NA	NM_001134665	RG9MTD2	No	missense	ARG,CYS	61/340	181	unknown	1	4.71
none	14	24620869	C	T	NA	NM_017999	RNF31	No	missense	PRO,LEU	638/1073	1913	unknown	0.89	4.53
none	15	41812725	G	A	NA	NM_015540	RPAP1	No	missense	ALA,VAL	1220/1394	3659	unknown	1	5.42
none	1	150444576	C	T	NA	NM_015203	RPRD2	No	missense	ALA,VAL	1051/1462	3152	unknown	0.012	1.84
none	19	46317852	G	C	NA	NM_030785	RSPH6A	No	missense	LEU,VAL	195/718	583	unknown	0.677	3.64
none	20	62608693	C	T	NA	NM_080621	SAMD10	No	missense	CYS,TYR	53/203	158	unknown	0.998	2.54
none	19	39869206	A	G	NA	NM_018028	SAMD4B	No	missense	ILE,VAL	503/695	1507	unknown	1	4.77
none	12	6464448	C	A	NA	NM_001038	SCNN1A	No	missense	SER,ILE	378/670	1133	unknown	1	4.91
none	16	30456589	C	T	NA	NM_012248	SEPHS2	No	missense	ALA,THR	154/449	460	unknown	0.981	5.64
none	14	64194092	C	T	NA	NM_030791	SGPP1	No	missense	VAL,MET	191/442	571	unknown	0.964	4.54
none	22	25251342	G	A	NA	NM_001039948	SGSM1	Yes	missense	ARG,HIS	205/1149	614	unknown	1	4.33
none	X	80533867	C	T	NA	NM_003022	SH3BGRL	No	missense	ALA,VAL	90/115	269	unknown	1	5.67
none	1	36785921	A	G	NA	NM_001162530	SH3D21	No	missense	THR,ALA	553/757	1657	unknown	0	0.374
none	2	113405295	C	T	NA	NM_005415	SLC20A1	Yes	missense	ARG,CYS	181/680	541	unknown	1	3.52
none	22	24226058	C	T	NA	NM_001024938	SLC2A11	No	stop-gained	GLN,stop	362/497	1084	unknown	1	3.99
none	1	246078911	G	A	NA	NM_001167740	SMYD3	No	missense	THR,ILE	245/429	734	unknown	1	5.97
none	9	139272567	C	T	NA	NM_003086	SNAPC4	Yes	missense	GLU,LYS	1238/1470	3712	unknown	0.001	0.789
none	14	78184776	C	T	NA	NM_012245	SNW1	Yes	missense	ARG,LYS	449/537	1346	unknown	1	5.67
none	8	22414250	G	A	NA	NM_005775	SORBS3	No	stop-gained	TRP,stop	81/672	243	unknown	1	4.92
none	16	29675537	G	A	NA	NM_001030288	SPN	No	missense	GLY,ASP	163/401	488	unknown	0	-6.34
none	15	42154078	C	A	NA	NM_016642	SPTBN5	No	missense	SER,ILE	2496/3640	7487	unknown	0.984	2.9
none	4	27019473	C	A	NA	NM_001169117	STIM2	No	missense	PRO,THR	544/600	1630	unknown	0.465	0.757
none	6	158450034	C	T	NA	NM_003898	SYNJ2	No	missense	SER,PHE	154/1497	461	unknown	0	0.094
none	6	158516654	T	C	NA	NM_001178088	SYNJ2	No	missense	LEU,PRO	1013/1260	3038	unknown	0.67	-6.23
none	19	55687393	A	G	NA	NM_003180	SYT5	No	missense	TYR,HIS	118/387	352	unknown	0.999	4.43
none	1	1268990	G	A	NA	NM_152228	TAS1R3	No	missense	VAL,MET	569/853	1705	unknown	0.174	3.14
none	1	1269252	C	T	NA	NM_152228	TAS1R3	No	missense	ALA,VAL	656/853	1967	unknown	0.061	2.38
none	4	6925099	G	A	NA	NM_001113361	TBC1D14	No	splice-3	none	NA	NA	unknown	0.992	3.99
none	17	45774533	G	A	NA	NM_014726	TBKBP1	No	missense	ASP,ASN	143/616	427	unknown	0.996	4.37
none	12	72070679	C	T	NA	NM_031435	THAP2	No	missense	ARG,CYS	160/229	478	unknown	1	5.16
none	19	4816385	C	T	NA	NM_182919	TICAM1	No	missense	ALA,THR	669/713	2005	unknown	0	-3.81
none	1	74902188	A	G	NA	NM_001112808	TNNI3K,FPGT-TNNI3K	No	missense	ASP,GLY	720/937	2159	unknown	1	5.54
none	20	368662	C	G	NA	NM_021158	TRIB3	No	missense	ALA,GLY	3/359	8	unknown	0.698	2.49
none	5	114480440	A	C	NA	NM_018700	TRIM36	No	missense-near-splice	ILE,SER	209/729	626	unknown	1	5.9
none	22	38119740	C	A	NA	NM_001039141	TRIOBP	Yes	missense	PRO,THR	393/2366	1177	unknown	0.243	3.42
none	22	38119745	C	G	NA	NM_001039141	TRIOBP	Yes	missense	ASN,LYS	394/2366	1182	unknown	0.055	2.34
none	17	16331656	T	A	NA	NM_016113	TRPV2	No	missense	VAL,GLU	459/765	1376	unknown	0.993	4.43
none	1	51778581	C	G	NA	NM_001080494	TTC39A	No	missense	ALA,PRO	62/579	184	unknown	1	3.92
none	19	49388708	A	G	NA	NM_003323	TULP2	No	missense	VAL,ALA	353/521	1058	unknown	1	4.95
none	22	19868207	C	T	NA	NM_006440	TXNRD2	No	missense	ALA,THR	374/525	1120	unknown	0.997	5.38
none	2	128865626	T	A	NA	NM_020120	UGGT1	No	missense	ILE,ASN	131/1556	392	unknown	0.937	5.33
none	1	1372770	A	G	NA	NM_199121	VWA1	No	missense	SER,GLY	48/65	142	unknown	0.031	-9.35
none	14	100803410	G	A	NA	NM_004184	WARS	Yes	stop-gained	GLN,stop	415/472	1243	unknown	1	5.67
none	X	48458719	G	A	NA	NM_001166426	WDR13	No	missense	ARG,HIS	87/394	260	unknown	1	3.93
none	20	279008	C	T	NA	NM_033089	ZCCHC3	Yes	missense	ARG,TRP	261/405	781	unknown	1	4.22
none	20	279046	G	A	NA	NM_033089	ZCCHC3	Yes	stop-gained	TRP,stop	273/405	819	unknown	1	5.2
none	16	29791648	G	A	NA	NM_152338	ZG16	No	missense	VAL,MET	138/168	412	unknown	0.913	5.74
none	20	39831917	T	C	NA	NM_015035	ZHX3	No	missense	TYR,CYS	547/957	1640	unknown	0.999	5.93
none	19	35434874	A	G	NA	NM_001099437	ZNF30	No	missense	GLN,ARG	336/625	1007	unknown	0.002	-0.279
none	11	46727318	G	T	NA	NM_001184751	ZNF408	No	stop-gained	GLU,stop	682/713	2044	unknown	0.367	2.07
none	19	8578192	G	T	NA	NM_001146175	ZNF414	No	missense	LEU,MET	13/391	37	unknown	0.043	4.2
none	19	8578196	G	C	NA	NM_001146175	ZNF414	No	missense	ASP,GLU	11/391	33	unknown	0.135	0.778
none	19	8578200	G	T	NA	NM_001146175	ZNF414	No	missense	PRO,GLN	10/391	29	unknown	0.198	3.16
none	9	99522242	A	T	NA	NM_014930	ZNF510	Yes	missense	ASN,LYS	290/684	870	unknown	0	-5.79
none	9	99522244	T	C	NA	NM_014930	ZNF510	Yes	missense	ASN,ASP	290/684	868	unknown	0.005	2.49
none	16	30594113	C	T	NA	NM_152458	ZNF785	No	missense	SER,ASN	329/406	986	unknown	0.001	3.29
